# Supplementary material for: Whole-Genome Analysis of Porcine Circovirus Type 2 in Russia
Source: Pathogens. 2021 Dec 16;10(12):1631. doi: 10.3390/pathogens10121631 (PMC8705920; doi:10.3390/pathogens10121631)
Supplement: Supplementary file 1 [file pathogens-10-01631-s001.zip]

Archive with 1 entries (1 files):
- pathogens-1447435-supplementary.pdf
